# Supplementary material for: Revisiting the value of pre-hospital tracheal intubation: an all time systematic literature review extracting the Utstein airway core variables
Source: Crit Care. 2011 Jan 18;15(1):R26. doi: 10.1186/cc9973 (PMC3222062; doi:10.1186/cc9973)
Supplement: Additional file 1 — Overview of included studies. Aim of study, study design, TI provider, continent, number of the 28 Utstein core and 12 Utstein fixed system variables (%) reported in the 73 reviewed studies. [file cc9973-S1.XLSX]

## Sheet: Ark1
Reference no	Aim of study	Study design. (P=prospective, R=retrospective)	Tracheal intubation provider. PHY=Physician PAR=Paramedic/Nurse COM= Combined	Continent. NA=North-America, EUR=Europe, AUS=Australasia	No of Utstein core variables (%)	No of Utstein fixed system variables (%)
[34]	To identify the incidence of successful prehospital endotracheal intubations.	Cohort (P)	PAR	NA	8 (29%)	5 (42%)
[35]	To analyze prehospital ETI in a large French urban setting and(2) to establish the specific characteristics of performance of ETI in the SAMU compared with those reported from Anglo-Saxon paramedic systems.	Cohort (P)	PHY	EUR	13 (46%)	6 (50%)
[36]	Early field intubation will improve survival compared with later ED intubation.	Cohort (R)	PAR	NA	8 (29%)	0 (0%)
[37]	To characterize the tube veriﬁcation methods employed by the intubating paramedics among patients with misplaced endotracheal tubes.	Cohort (P)	PAR	NA	10 (36%)	4 (33%)
[38]	To prospectively evaluate whether prehospital intubation improved outcome in adult trauma patients with nonlethal (death within 48 hours) traumatic brain injury.	Cohort (P)	PAR	NA	9 (32%)	5 (42%)
[39]	To evaluate the lanyngoscopy conditions produced by two commonly used medication regimens in a multi aircraft air medical program.	Interventional crossover (P)	PAR	NA	19 (68%)	4 (33%)
[40]	To determine the success and complication rates of prehospital orotracheal intubation by rural EMT-Bs who underwent didactic and manikin training.	Non-randomised controlled trial with historic controls	PAR	NA	10 (36%)	7 (58%)
[41]	To determine the effect of the use of NMBAs to facilitate prehospital intubation on outcome after TBI.	Cohort (P)	PAR	NA	12 (43%)	3 (25%)
[42]	This study used TRISS analysis to identify "unexpected survivors" suffering major thoracic trauma	Case review with comparative statisical analysis	PAR	AUS	10 (36%)	5 (42%)
[43]	To investigate complications of PH emergency ETI, possibly facilitated by RSI: 1) the difficulty of ETI ; 2) the cardiorespiratory consequences of ETI ; 3) the relationship between the occurrence of complications and prognosis.	Non-randomised comparative (P)	PHY	EUR	21 (75%)	9 (75%)
[44]	To describe SI patients having PH ETI with or without RSI and access their chance of survival.	Cohort (R)	PHY	EUR	8 (29%)	6 (50%)
[45]	We postulated that failure to intubate the trachea in the prehospital setting would translate into increased mortality when compared with those patients who were successfully intubated.	Cohort (P)	PAR	NA	11 (39%)	8 (67%)
[46]	To determine the success and complication rates associated with endotracheal intubation in an urban emergency medical services (EMS) system.	Cohort (P)	PAR	NA	5 (18%)	8 (67%)
[47]	To determine wether the transport distance modifies the relationship between OOH-ETI and mortality.	Cohort (R)	PAR	NA	13 (46%)	8 (67%)
[48]	To determine if OOH-ETI increased total OOH time.	Cohort (R)	PAR	NA	14 (50%)	5 (42%)
[49]	To determine the impact of paramedic-administered neuromuscular blocking agents on airway management for all severely head-injured patients in a large, urban prehospital system.	Non-randomised controlled trial with historic controls	PAR	NA	14 (50%)	9 (75%)
[50]	To explore the impact of paramedic RSI on outcome in severely head-injured patients.	Non-randomised controlled trial with historic controls	PAR	NA	14 (50%)	11 (92%)
[51]	To explore the relationship between paramedic GCS score calculations and head-injury severity, the presence of factors related to the need for intubation such as hypoxia and aspiration, and eventual outcome.	Cohort (P)	PAR	NA	11 (39%)	1 (8%)
[52]	To explore the relationship between paramedic ETI and outcome.	Cohort (R)	COM	NA	9 (32%)	6 (50%)
[53]	To explore the relationship between intubation success and perfusion status, Glasgow Coma Scale (GCS) score, and initial end-tidal carbon dioxide (EtCO2) value.	Cohort (P)	COM	NA	16 (57%)	8 (67%)
[54]	To define a desaturation curve, with the hypothesis that a predictable rate of SpO2 decline could be defined for each SpO2 value, and to explore the occurence of desaturation as related to the SpO2 value when intubation attemps were iniated.	Cohort (P)	COM	NA	8 (29%)	7 (58%)
[55]	To determine paramedic intubation success and malposition rates in a large metropolitan EMS system that includes 18 hospitals and 34 transporting EMS agencies.	Cohort (P)	PAR	NA	10 (36%)	8 (67%)
[56]	To determine the impact of prehospital ETI versus BVM on the outcomes of major trauma patients.	Cohort (R)	PAR	NA	8 (29%)	6 (50%)
[57]	To identify the incidence of intracranial pathology in a population of patients with trauma who had dropped only one or two points on their GCS. We also identified the proportion of this patient group that required prehospital RSI after assessment by a prehospital doctor.	Cohort (R)	PHY	EUR	9 (32%)	1 (8%)
[58]	To formally review the procedural experience and outcomes of prehospital units with RSI in severely injured patients with high rates of TBI. A secondary purpose was to explore possible explanations for divergent results between our program and other recent reports.	Cohort (R)	PAR	NA	17 (61%)	2 (17%)
[59]	To test the hypothesis that field OI in this urban setting with short transport times would have a favorable impact on both outcome variables.	Cohort (R)	PAR	NA	14 (50%)	8 (67%)
[60]	To describe the safety profile of emergency airway management when performed by a prehospital team consisting of a doctor and a paramedic.	Audit (P)	PHY	AUS	12 (43%)	4 (33%)
[7]	To evaluate, within the German Helicopter Emergency Medical Service (HEMS) system, which is a physician based EMS system, the success rate of, and adverse factors influencing, pre-hospital ETI.	Cohort (P)	PHY	EUR	12 (43%)	6 (50%)
[61]	To compare the success rate of etomidate and midazolam for sedative-facilitated intubation in out-of-hospital adult patients, and to compare the safety and perceived difﬁculty of intubation with the 2 drug regimens.	RCT	PAR	NA	17 (61%)	4 (33%)
[62]	To determine the rate of unrecognised endotracheal tube misplacement in a mixed urban and rural EMS setting.	Cohort (P)	PAR	NA	3 (11%)	8 (67%)
[17]	To determine differences in clinical practices in three different SMURs with regard to the qualification of the operator so as to implement complementary training.	Observational comparativ (P)	PHY	EUR	12 (43%)	5 (42%)
[63]	To determine the accuracy of ETI placement by ground paramedics in a large urban setting.	Cohort (P)	PAR	NA	4 (14%)	6 (50%)
[64]	To determine whether the outcome in trauma patients intubated in the field was any different from that of patients with similar injuries intubated at our hospital.	Cohort (R)	PAR	NA	5 (18%)	8 (67%)
[65]	To determine the incidence of unrecognized, misplaced endotracheal tubes inserted by paramedics in a large urban, decentralized emergency medical services (EMS) system.	Cohort (P)	PAR	NA	5 (18%)	8 (67%)
[66]	To evaluate the impact of pre-hospital trauma care with ALS and RSI on the outcome in patients with severe traumatic brain injury (TBI).	Cohort (P)	PHY	EUR	17 (61%)	7 (58%)
[2]	To investigate mortality in a trauma population who were intubated before reaching hospital without anaesthetic drugs being used.	Cohort (R)	COM	EUR	4 (14%)	4 (33%)
[67]	To study pre-hospital rapid sequence induction of anaesthesia to determine if there were differences in practice between anaesthetists and A&E physicians, and to document difficulties encountered and intubation mishaps.	Cohort (R)	PHY	EUR	21 (75%)	8 (67%)
[68]	To compare circumstances and success rates of air medical team intubations based on location, patient characteristics, and type of aircraft.	Chart review (R)	PAR	NA	8 (29%)	6 (50%)
[69]	To evaluate the outcome of patients with severe head injury requiring pre-hospital intubation and to determine whether pre-hospital intubation is associated with an improved outcome.	Cohort (R)	PAR	NA	6 (21%)	2 (17%)
[70]	To establish the incidence of hypoxemia and hypotension during pre-hospital RSI in a series of cases attended by London HEMS and to compare this with the historical control data from previous studies of both pre-hospital and in-hospital RSI.	Cohort (R)	PHY	EUR	11 (39%)	9 (75%)
[71]	To demonstrate the feasibility of paramedic use of RSI that included neuromuscular blocking and sedative agent administration, with particular focus on intubation success, physiologic parameters, and complications.	Cohort (P)	PAR	NA	14 (50%)	11 (92%)
[72]	To correlate the timing of intubation with the presenting of physiologic parameters and clinical outcome to identify potential qualify assurance audit filters.	Cohort (R)	PAR	NA	14 (50%)	5 (42%)
[73]	To explore the impact of air medical transport on patients undergoing paramedic RSI.	Non-randomised controlled trial with historic controls	PAR	NA	12 (43%)	7 (58%)
[74]	To compare the effectiveness of NMB-assisted oral intubation and NTI in a population of severely injured patients requiring endotracheal intubation in the field.	RCT	PAR	NA	11 (39%)	3 (25%)
[75]	To find out whether patients with severe thoracic trauma without respiratory insufficiency do or do not profit from pre-hospital intubation.	Cohort Comparative (P)	PHY	EUR	11 (39%)	3 (25%)
[76]	This study describes the use of a strict protocol for RSI and characterizes intubation mishaps, subsequent pulmonary complications, and outcome by this aeromedical transport team using RSI for definitive airway control.	Cohort (R)	PAR	NA	16 (57%)	5 (42%)
[77]	To get a better insight into the patient population in which endotracheal intubation was performed in the prehospital setting.	Chart review (R)	PHY	EUR	12 (43%)	5 (42%)
[78]	To compare RSI in the pre-hospital versus hospital setting in adult trauma patients requiring airway management to determine if differences exist in success rates, complications, and patient outcomes.	Cohort (R) Comparative	COM	NA	8 (29%)	5 (42%)
[79]	To assess any change in survival that might result from the systemwide introduction of pre-hospital ALSt programs in multiple cities with existing BLS programs provided through emergency medical services. We also evaluated the impact of ALS on morbidity and processes of care.	Cohort Comparative (P)	PAR	NA	9 (32%)	7 (58%)
[80]	To compare the use of THIO with that of ETOM as the sedative agent used in conjunction with SCh for RSI in an aeromedical environment.	Chart review (R)	PAR	NA	11 (39%)	5 (42%)
[81]	To evaluate the efficacy of ETI versus BVM in a trauma system.	Cohort Comparative (R)	PAR	NA	7 (25%)	4 (33%)
[82]	To describe the use of etomidate for RSI in the air medical environment.	Chart review (R)	COM	NA	12 (43%)	3 (25%)
[83]	To determine the impact of an AEP on prehospital intubation by an air medical service and identify factors associated with failed intubation.	Chart review (R)	PAR	NA	8 (29%)	3 (25%)
[84]	To compare etomidate with midazolam as sedative or induction agents for RSI in our air medical transport system.	Chart review (R)	PAR	NA	12 (43%)	4 (33%)
[85]	To examine the prehospital ETI practice and relative success rate when ETI is attempted for patients of all ages within a Canadian EMS system.	Chart review (R)	PAR	NA	8 (29%)	8 (67%)
[86]	To determine the incidence of misplaced tracheal tubes when tracheal intubation was performed out-of-hospital by a primary emergency physician(s), as evaluated by study emergency physicians at the scene of the medical emergency.	Cohort (P)	PHY	EUR	11 (39%)	8 (67%)
[87]	To compare the outcome of injured patients intubated in the field with patients intubated after arrival in the trauma center to refute or validate recent reports of unfavorable outcomes of pre-hospital ETI.	Cohort (R) Comparative	PAR	NA	7 (25%)	0 (0%)
[88]	To identify and compare the incidence of pulmonary aspiration of gastric contents between patients undergoing ETI in the PH setting and those intubated in the ED.	Cohort (P) Comparative	PAR	NA	3 (11%)	4 (33%)
[89]	To explore the timing of aspiration in patients with TBI.	Cohort (R) descriptive	PAR	NA	12 (43%)	2 (17%)
[90]	To evaluate the impact of patient clinical status on prehospital ETI success rates.	Cohort (R) descriptive	PAR	NA	7 (25%)	10 (83%)
[91]	To identify patients who could not be intubated in the field and to describe the methods subsequently used in the ED to manage the airway.	Cohort (R)	PAR	NA	8 (29%)	5 (42%)
[92]	To identify factors associated with unsuccessful field ETI.	Cohort (R)	COM	NA	8 (29%)	4 (33%)
[93]	To identify the factors associated with the use of prehospital DFI.	Cohort (R)	COM	NA	10 (36%)	4 (33%)
[94]	To compare the effects of out-of-hospital ETI versus (ED) ETI on mortality and neurologic and functional outcome after traumatic brain injury.	Cohort (R)	COM	NA	9 (32%)	1 (8%)
[95]	To characterize the number of attempts required to accomplish out-of-hospital ETI.	Cohort (P)	COM	NA	3 (11%)	4 (33%)
[96]	To identify the prevalence of ETI errors and their association with patient and EMS system characteristics.	Cohort (P)	COM	NA	8 (29%)	5 (42%)
[22]	To evaluate the potential effects of minimum endotracheal intubation experience standards on the number and distribution of endotracheal intubations.	Cohort (R)	COM	NA	2 (7%)	3 (25%)
[3]	To determine the association between out-of-hospital ETI errors (endotracheal tube misplacement or dislodgement, multiple ETI attempts (4 laryngoscopies), and failed ETI) and patient outcomes.	Cohort (P)	COM	NA	8 (29%)	5 (42%)
[97]	To determine the incidence of hyperventilation among a cohort of trauma patients undergoing prehospital ETI and the impact of ventilation on outcome after severe TBI.	Cohort (P)	PAR	NA	11 (39%)	5 (42%)
[5]	To comprehensively evaluate a large cohort of patients undergoing pre-hospital ETI with and without RSI, and speciﬁcally describe the occurrence, presentation, and management of the difﬁcult airway and explore consequences of airway failure.	Cohort (P)	PAR	NA	17 (57%)	8 (67%)
[98]	To determine the safety and efficacy of succinylcholine, as an adjunct to endotracheal intubation, administered by paramedics trained in its use.	Chart review (R)	PAR	NA	12 (43%)	9 (75%)
[99]	To measure the effect of prehospital ETI on outcome in patients with severe head injury and the percentage of these patients intu- bated in the field under existing protocol.	Cohort (R)	PHY	NA	11 (39%)	5 (42%)
[100]	To determine the incidence of unrecognised pre-hospital ETI misplacement and to report outcomes in those arriving with unrecognised misplacement.	Cohort (P)	PAR	NA	4 (14%)	4 (33%)
